# Supplementary material for: Analysis of the regulation of fatty acid binding protein 7 expression in human renal carcinoma cell lines
Source: BMC Mol Biol. 2011 Jul 19;12:31. doi: 10.1186/1471-2199-12-31 (PMC3162894; doi:10.1186/1471-2199-12-31)
Supplement: Additional file 1 — Data of Q-PCR and luciferase reporter assay. Figure 1A, B, 3A, B, C and 7A - unprocessed data. [file 1471-2199-12-31-S1.XLS]

## Sheet: Sheet1
Figure 1A	FABP7 mRNA expression
	Cell Lines
	HEK293	TUHR14TKB	OS-RC-2	786-O	769-P	Caki-1	ACHN
Averge	0.0554935	4.14529	4.00267	0.0290617	0.380224	0.0037268	0.00046121
SD	0.0217363	0.611232	0.413267	0.00992938	0.0545607	0.00447144	0.000390456
Figure 1B	FABP7 promoter (-1122+89) activity
	Cell Lines
	HEK293	TUHR14TKB	OS-RC-2	786-O	769-P	Caki-1	ACHN
Averge	19.126	64.508	403.01	272.84	387.75	177.85	243.711
SD	1.295	6.574	103.66	110.82	124.56	6.2	31.9243
Figure 3A	FABP7 promoter activity (% of control)
	Constructs
Cell Lines		-36+89	-192+89	-351+89	-468+89	-1122+89
HEK293	Average	2.903	9.935	22.412	26.376	19.126
	SD	0.062	0.473	0.85	1.63	1.295
786-O	Average	7.207	72.732	180.999	238.579	272.836
	SD	1.034	13.031	73.603	31.99	110.817
769-P	Average	10.475	209.036	432.646	760.251	387.747
	SD	0.891	52.123	46.977	197.855	124.558
Caki-1	Average	15.254	115.163	198.735	274.228	177.854
	SD	0.445	10.334	8.07	7.848	6.2
TUHR14TKB	Average	5.25	57.765	88.09	135.189	64.508
	SD	0.617	9.106	8.185	21.654	6.574
OS-RC-2	Average	12.297	194.964	402.227	535.085	403.006
	SD	1.586	45.755	55.473	36.715	103.662
ACHN	Average	11.2758	106.07	210.171	243.939	243.711
	SD	0.269	1.983	21.904	15.395	31.924
Figure 3B	FABP7 promoter activity (% of control)
	Constructs
Cell Lines		-36+89	-61+89	-83+89	-149+89	-192+89
HEK293	Average	2.229	2.513	4.155	4.094	12.307
	SD	0.054	0.135	0.206	0.165	1.769
769-P	Average	8.821	16.436	60.018	67.329	263.157
	SD	1.026	1.568	3.198	3.983	17.274
OS-RC-2	Average	9.84	21.198	52.709	62.61	166.27
	SD	1.579	0.618	9.663	5.965	19.775
TUHR14TKB	Average	7.32	12.12	33.548	28.354	150.185
	SD	2.048	2.073	8.431	10.771	22.997
786-O	Average	7.925	14.676	45.873	42.094	125.252
	SD	1.341	1.578	7.665	9.91	20.17
Caki-1	Average	13.365	23.488	52.863	42.731	118.274
	SD	0.792	0.883	4.227	1.443	21.849
ACHN	Average	11.2758	17.259	49.374	40.905	106.07
	SD	0.269	1.154	2.514	3.674	1.983
Figure 3C	FABP7 promoter activity (% of control)
				Constructs
Cell Lines		-36+89	-48+89	-61+89	-72+89	-83+89
HEK293	Average	2.169	2.316	2.541	2.284	4.624
	SD	0.2	0.185	0.197	0.172	0.319
769-P	Average	8.313	15.138	17.094	24.63	55.888
	SD	0.623	0.552	1.215	0.503	5.005
786-O	Average	6.21	10.344	12.136	19.616	40.087
	SD	0.468	0.568	0.347	0.519	1.65
TUHR14TKB	Average	2.418	2.679	4.072	5.276	9.001
	SD	0.099	0.033	0.128	0.264	1.308
Caki-1	Average	11.017	15.12	21.558	22.795	44.033
	SD	0.442	0.16	1.234	1.403	2.469
OS-RC-2	Average	6.068	9.525	10.202	12.126	28.478
	SD	0.439	2.012	0.324	0.409	2.161
ACHN	Average	9.877	15.744	16.381	27.61	42.331
	SD	0.321	1.051	1.079	2.477	1.504
Figure 7B	BRN2 mRNA expression
	Cell Lines
	HEK293	TUHR14TKB	OS-RC-2	786-O	769-P	Caki-1	ACHN
Averge	31.9601	7.08708	1.77893	0.218656	0.479613	4.34886	0.469778
SD	1.14741	0.616186	0.135765	0.0226085	0.0355185	1.07651	0.0337475
	Correlation between FABP7 promoter activity and BRN2 mRNA =				-0.734724
